# Supplementary material for: Collaborative Practices in Mental Health Care: A Concept Analysis
Source: Healthcare (Basel). 2025 Aug 2;13(15):1891. doi: 10.3390/healthcare13151891 (PMC12346314; doi:10.3390/healthcare13151891)
Supplement: Supplementary file 1 [file healthcare-13-01891-s001.zip]

Archive with 1 entries (1 files):
- healthcare-3763479-supplementary.pdf
